# Supplementary material for: Characteristic Profile of the Hazardous, Nutritional, and Taste-Contributing Compounds during the Growth of Argopecten irradians with Different Shell Colors
Source: Foods. 2023 Dec 2;12(23):4354. doi: 10.3390/foods12234354 (PMC10706102; doi:10.3390/foods12234354)
Supplement: Supplementary file 1 [file foods-12-04354-s001.zip]

Archive with 1 entries (1 files):
- foods-2707374-supplementary.pdf
